# Supplementary material for: Identification and RNA Interference-Based Functional Analysis of Chitin Deacetylase Genes in Bemisia tabaci
Source: Insects. 2026 Jun 15;17(6):628. doi: 10.3390/insects17060628 (PMC13302401; doi:10.3390/insects17060628)
Supplement: Supplementary file 1 [file insects-17-00628-s001.zip]

Archive with 1 entries (1 files):
- insects-4333384-supplementary.pdf
